# Supplementary material for: SPSS Syntax for Combining Results of Principal Component Analysis of Multiply Imputed Data Sets using Generalized Procrustes Analysis
Source: Appl Psychol Meas. 2021 Feb 4;45(3):231–2. doi: 10.1177/0146621621990757 (PMC8042555; doi:10.1177/0146621621990757)
Supplement: sj-sps-2-apm-10.1177_0146621621990757 – Supplemental material for SPSS Syntax for Combining Results of Principal Component Analysis of Multiply Imputed Data Sets using Generalized Procrustes Analysis [file sj-sps-2-apm-10.1177_0146621621990757.sps]

* Encoding: UTF-8.
begin program.
    
# Perform gpa and gpa + varimax pooling and display the results graphically.
def gpa_pool(
    source_file,
    component_names,
    M,
    rotation,
    variable_names,

    graph_gpa = "no",
    graph_varimax = "no", 
    centroid="Y",
    convex="Y",
    save_file="NO",
    max_iterations_gpa=1000,
    max_iterations_varimax=1000,
    original_dataset="Y",
    subset="NO",
    ):

    number_components = component_names.count(",") + 1  # Determine the number of components by counting the commas.
    # Rename strings to integers for use in the SPSS matrix module.
    if rotation.lower() == "var":
        rotation = 1
    elif rotation.lower() == "no":
        rotation = 2
    if original_dataset.lower() == "y" or original_dataset.lower() == "yes":
        original_dataset = 1
    elif original_dataset.lower() == "n" or original_dataset.lower() == "no":
        original_dataset = 2

    # Stop the code if invalid inputs are used.
    if rotation != 1 and rotation != 2:
        print "Error: Invalid argument for specifying rotation. Valid arguments are NO and VAR."
    elif graph_gpa.lower() != "y" and graph_gpa.lower() != "yes" and graph_gpa.lower() != "n" and graph_gpa.lower() != "no" :
        print "Error: Invalid argument for displaying the unrotated solution. Valid arguments are yes, Y, no and N."
    elif graph_varimax.lower() != "y" and graph_varimax.lower() != "yes" and graph_varimax.lower() != "n" and graph_varimax.lower() != "no" :
        print "Error: Invalid argument for displaying the varimax rotated solution. Valid arguments are yes, Y, no and N."
    elif convex.lower() != "y" and convex.lower() != "yes" and convex.lower() != "n" and convex.lower() != "no" :
        print "Error: Invalid argument for displaying the convex hulls. Valid arguments are yes, Y, no and N."  
    elif centroid.lower() != "y" and centroid.lower() != "yes" and centroid.lower() != "n" and centroid.lower() != "no" :
        print "Error: Invalid argument for displaying the centroid. Valid arguments are yes, Y, no and N."      
    elif (graph_varimax.lower() == "y" or graph_varimax.lower() == "yes") and rotation != 1:
        print "Error: Cannot display varimax rotated components if the varimax rotation is not chosen."
    elif isinstance(M, int) == False:
        print "Error: Invalid argument for number of imputations. M must be an integer."
    elif M < 1:
        print "Error: Invalid argument for number of imputations. M must be a number greater than 0"
    elif original_dataset != 1 and original_dataset != 2:
        print "Error: Invalid argument for specifying if the unimputed values are in the dataset. Valid arguments are Y and N."
    else: 

        def var_name(name, number_components):
        # Create string to name variables for matrix output.
            name = [name+str(i) for i in range(1, number_components+1)]  # python is 0 indexed.
            name = ", ".join(name)
            return name
        name_gpa = var_name("GPA", number_components)
        name_gpa_pool = var_name("GPA_Pooled", number_components)
        name_varimax = var_name("Varimax", number_components)
        name_varimax_pool = var_name("Varimax_Pooled", number_components)

        import spss

        # Switch to the SPSS environment.
        spss.Submit(r"""
GET FILE = "%(source_file)s" .
SET MXLOOP = 1000 .
matrix .  /* Start matrix processor */

* Xa is a matrix of component loadings with the loadings of all the datasets.
get Xa /file = * /vars = %(component_names)s /names = varnames /missing = 99999919 .

* If the original dataset with missing values the first dataset is removed. 
do if  %(original_dataset)d = 1 .
    compute Xa = Xa((nrow(Xa)/(%(M)d+1)+1):nrow(Xa), :) .
end if .

* Tiny is the convergence criterion for the gpa algorithm.
compute tiny = 1.0E-7 .

* Calculate the number of rows en colums that the centroid solution will have.
compute nrowcent = nrow(Xa)/%(M)d .
compute ncolcent = ncol(Xa) .

compute X = Xa .

* Set initial value for the loss function.
compute loss = 10000000 .

* Start of the gpa algorithm.
loop i = 1 to %(max_iterations_gpa)d .
    compute lossmin1 = Loss .  /* Loss of the previous iteration. */
    compute loss = 0 .         /* Reset the loss value. */

    loop j = 1 to %(M)d .
        compute firstl = (j-1)*nrowcent+1 .               /* Determine the first row of the jth dataset. */
        compute lastl = j*nrowcent .                      /* Determine the last row of the jth dataset. */
        compute Centroi2 = make(nrowcent, ncolcent, 0) .  /* Create empty matrix that will become the average of other datasets. */

        /* Calculate the average of the datasets that are not dataset j. */
        loop k = 1 to %(M)d .  
            do if k <> j . 
                compute firstk = (k-1)*nrowcent +1 . 
                compute lastk = k*nrowcent . 
                compute Centroi2 = Centroi2 + Xa(firstk:lastk, :)/(%(M)d-1) .
            end if .

            compute Z =  t(X(firstl:lastl, :))*Centroi2 .

            call svd(Z, U, Lambda, V) .

            /* Rotate the imputed dataset towards the average of the other datasets. */
            compute Xa(firstl:lastl,:) = X(firstl:lastl, :)*U*t(V) .
        end loop.
    end loop .

    compute centroid = make(nrowcent, ncolcent, 0) .  /* Create empty centroid matrix. */
    /* Update the centroid. */
    loop j = 1 to %(M)d .
        compute firstl = (j-1)*nrowcent + 1 . 
        compute lastl = j*nrowcent . 
        compute centroid = centroid + Xa(firstl:lastl, :)/%(M)d .  
    end loop .

    /* Update the loss function. */
    loop j = 1 to %(M)d .
        compute firstl = (j-1)*nrowcent + 1 . 
        compute lastl = j*nrowcent . 
        compute loss = loss + msum((Xa(firstl:lastl, :) - Centroid)&**2) .
    end loop .
    do if abs(loss - lossmin1) < tiny .
        break .
    end if .
end loop .  /* End of the gpa algorithm. */

do if (i-1) = %(max_iterations_gpa)d .
    print/title "Warning: No convergence of the algorithm after %(max_iterations_gpa)d iterations. Pooled results may be unreliable." . 
end if .

* Put the centroid back in the principal position.
compute ZtCZ = t(Centroid)*Centroid .
call svd(ZtCZ, U, Lambda, V) .
compute centroid = centroid*V .
compute Xa = Xa*V .

do if %(number_components)d > 1.
    compute switch = mdiag((-(csum(centroid) < 0) + (csum(centroid) >= 0))) .
    compute centroid = centroid*switch .
    compute Xa = Xa*switch .
else.  /* mdiag doesn't work on a scalar */
    compute switch = (-(csum(centroid) < 0) + (csum(centroid) >= 0)) .
    compute centroid = centroid*switch .
    compute Xa = Xa*switch .
end if.

print centroid/title "Pooled unrotated solution:"/Format f12.4 .
compute centun = centroid .
loop l = 1 to (%(M)d-1) .  /* copies the unrotated centroid to the same amount of rows as Xa so can be combined later.
    compute centun = {centun; centroid} .
end loop.

* Start of the varimax rotation.
do if %(rotation)d = 1  AND %(number_components)d > 1 .
    compute H = mdiag(rsum(centroid&**2)) .
    compute centroi2 = sqrt(inv(H))*centroid .
    compute trans = Ident(ncol(centroi2)) .
    compute SV1 = 0 .
    compute SV2 = 0 .
    loop g = 1 to %(max_iterations_varimax)d .
        compute SV1 = SV2 .
        compute SV2 = 0 .
        loop j = 1 to ncol(centroi2) .
            loop k = j+1 to ncol(centroi2) .
                compute u = centroi2(:,j)&**2 - centroi2(:,k)&**2 .
                compute v = 2*centroi2(:,j)&*centroi2(:,k) .
                compute A = msum(u) .
                compute B = msum(v) .
                compute C = msum(u&*u - v&*v) .
                compute D = 2*msum(u&*v) .
                compute E = D - (2*A*B)/nrow(centroid) .
                do if abs(E) < 10E-10 .
                    compute E = 0 .
                end if .
                compute F = C - (A**2-B**2)/nrow(centroid) .
                do if abs(F) < 10E-10 .
                    compute F = 0 .
                end if .
                compute P = artan(E/F) .
                do if F < 0 .
                    do if  E >= 0 .
                        compute P = P + 2*3.1415926539 .
                    end if .
                    compute P = P - 3.14159265439 .
                end if .
                compute P = P/4 .
                compute centroij = centroi2(:,j) .
                compute centroik = centroi2(:,k) .
                compute centroi2(:,j) = centroij*cos(P) + centroik*sin(P) .
                compute centroi2(:,k) = centroij*(-sin(P)) + centroik*cos(P) .
                compute transj = trans(:,j) .
                compute transk = trans(:,k) .
                compute trans(:,j) = transj*cos(P) + transk*sin(P) .
                compute trans(:,k) = transj*(-sin(P)) + transk*cos(P) .
            end loop . 
        end loop.
        compute part1 = csum((centroi2)&**4)*nrow(centroid) .
        compute part2 = csum((centroi2)&**2)&**2 .
        compute part3 = part1 - part2 .
        compute SV2 = msum(part3) .
        do if (SV2 - SV1) < 10E-10 .
            break .
        end if .
    end loop .
    compute centroi2 = sqrt(H)*centroi2 .
    compute A2 = Xa .
    loop l = 1 to %(M)d  .
        compute firstl = (l-1)*nrow(centroi2) + 1 . 
        compute lastl = l*nrow(centroi2) .
        compute A2(firstl:lastl,:) = A2(firstl:lastl,:)*trans .
    end loop .
    compute switch = mdiag((-(csum(centroi2) < 0) + (csum(centroi2) >= 0))) .
    compute centroi2 = centroi2*switch .
    compute A2 = A2*switch .
    print centroi2/title "Pooled varimax rotated solution:"/Format f12.4 .
    compute centvar = centroi2 .
    loop l = 1 to (%(M)d  -1) .
        compute centvar = {centvar; centroi2} .
    end loop . /* end of the varimax rotation. */
    * save the output if the varimax rotation was used.
    save {Xa, centun, A2, centvar} /outfile = * /variables = %(name_gpa)s, %(name_gpa_pool)s, %(name_varimax)s, %(name_varimax_pool)s  .
else .  /* If the varimax rotation is not used, save the unrotated solution. */
    save {Xa, centun} /outfile =  * /variables = %(name_gpa)s, %(name_gpa_pool)s .
end if .

end matrix .  /* End matrix processor. */
""" %locals())  # End SPSS Syntax

    # Add the variable containing the variable names. Check for rotation in python because SPSS doesn't allow if statements on MATCH FILES
    if rotation ==  1:
        spss.Submit(r"""
MATCH FILES /FILE=*
  /FILE="%(source_file)s"
  /KEEP= %(variable_names)s, %(name_gpa)s, %(name_gpa_pool)s, %(name_varimax)s, %(name_varimax_pool)s .

* delete the empty rows.
filter off.
use all.
select if(not missing(GPA1)).
EXECUTE.

""" %locals())

    if rotation ==  2:
        spss.Submit(r"""
MATCH FILES /FILE=*
  /FILE="%(source_file)s"
  /KEEP= %(variable_names)s, %(name_gpa)s, %(name_gpa_pool)s .

* delete the empty rows.
filter off.
use all.
select if(not missing(GPA1)).
EXECUTE.

""" %locals())

    # save the file if requested.
    if save_file != "NO":
        spss.Submit(r"""
SAVE OUTFILE="%(save_file)s"
""" %locals())

    # make a list of numberic and string variables
    numericlist = []
    stringlist = []
    varcount = spss.GetVariableCount()
    for i in xrange(varcount):
        if spss.GetVariableType(i) > 0:
            stringlist.append(spss.GetVariableName(i)) 
        else:
            numericlist.append(spss.GetVariableName(i)) 
    
    #split the string into a last
    sub2 = subset.split(",")
    # remove the leading spaces
    sub2 = [x.strip(" ") for x in sub2]
    # turn the list back into a string that is properly formatted to be a filter 
    var_new ="'|" + variable_names + "='"
    subset2 = variable_names+"='"+var_new.join(sub2)+"'"  
    # if the variable_names was numeric, remove all quotes
    if any(x == variable_names for x in numericlist):
        subset2 = subset2.replace("'","") 
    # set the filter if specified
    if subset != "NO" :
        spss.Submit(r"""

USE ALL.
COMPUTE filter_$=%(subset2)s.
FORMATS filter_$ (f1.0).
FILTER BY filter_$.
EXECUTE.
""" %locals())
 
    # Display the convex hulls of the unrotated solution with centroids
    if (graph_gpa.lower() == "y" or graph_gpa.lower() == "yes") and (convex.lower() == "y" or convex.lower() == "yes") and (centroid.lower() == "y" or centroid.lower() == "yes") :
        for I in range(1, number_components+1):
            for J in range(1, number_components+1):
                if I < J: spss.Submit(r"""

GGRAPH
 /GRAPHDATASET NAME="gpa_graph" VARIABLES=GPA%(I)d GPA%(J)d %(variable_names)s GPA_Pooled%(I)d GPA_Pooled%(J)d
 /GRAPHSPEC SOURCE=INLINE.
BEGIN GPL.
SOURCE: s = userSource(id("gpa_graph"))
COMMENT: load the data
DATA: GPA%(I)d=col(source(s), name("GPA%(I)d"))
DATA: GPA%(J)d=col(source(s), name("GPA%(J)d"))
DATA: GPA_Pooled%(I)d=col(source(s), name("GPA_Pooled%(I)d"))
DATA: GPA_Pooled%(J)d=col(source(s), name("GPA_Pooled%(J)d"))
DATA: Variable=col(source(s), name("%(variable_names)s"), unit.category())
COMMENT: label the axes and specify title.
GUIDE: axis(dim(1), label("GPA component %(I)d"))
GUIDE: axis(dim(2), label("GPA component%(J)d"))
GUIDE: text.title(label("Unrotated solution for GPA component %(I)d and GPA component %(J)d"))
COMMENT: Add the convex hulls
ELEMENT: edge(position(link.hull(GPA%(I)d*GPA%(J)d)), color.interior(Variable))
COMMENT: add the centroid
ELEMENT: point(position(GPA_Pooled%(I)d*GPA_Pooled%(J)d), color.interior(Variable))
END GPL.


"""%locals())

    # Display the convex hulls of the unrotated solution without centroids
    if (graph_gpa.lower() == "y" or graph_gpa.lower() == "yes") and (convex.lower() == "y" or convex.lower() == "yes") and (centroid.lower() == "n" or centroid.lower() == "no") :
        for I in range(1, number_components+1):
            for J in range(1, number_components+1):
                if I < J: spss.Submit(r"""
GGRAPH
 /GRAPHDATASET NAME="gpa_graph" VARIABLES=GPA%(I)d GPA%(J)d %(variable_names)s GPA_Pooled%(I)d GPA_Pooled%(J)d
 /GRAPHSPEC SOURCE=INLINE.
BEGIN GPL.
SOURCE: s = userSource(id("gpa_graph"))
COMMENT: load the data
DATA: GPA%(I)d=col(source(s), name("GPA%(I)d"))
DATA: GPA%(J)d=col(source(s), name("GPA%(J)d"))
DATA: GPA_Pooled%(I)d=col(source(s), name("GPA_Pooled%(I)d"))
DATA: GPA_Pooled%(J)d=col(source(s), name("GPA_Pooled%(J)d"))
DATA: Variable=col(source(s), name("%(variable_names)s"), unit.category())
COMMENT: label the axes and specify title.
GUIDE: axis(dim(1), label("GPA component %(I)d"))
GUIDE: axis(dim(2), label("GPA component%(J)d"))
GUIDE: text.title(label("Unrotated solution for GPA component %(I)d and GPA component %(J)d"))
COMMENT: Add the convex hulls
ELEMENT: edge(position(link.hull(GPA%(I)d*GPA%(J)d)), color.interior(Variable))
END GPL.


"""%locals())

    # Display the convex hulls of the unrotated solution without centroids.
    if (graph_gpa.lower() == "y" or graph_gpa.lower() == "yes") and (convex.lower() == "n" or convex.lower() == "no") and (centroid.lower() == "y" or centroid.lower() == "yes") :
        for I in range(1, number_components+1):
            for J in range(1, number_components+1):
                if I < J: spss.Submit(r"""
GGRAPH
 /GRAPHDATASET NAME="gpa_graph" VARIABLES=GPA%(I)d GPA%(J)d %(variable_names)s GPA_Pooled%(I)d GPA_Pooled%(J)d
 /GRAPHSPEC SOURCE=INLINE.
BEGIN GPL.
SOURCE: s = userSource(id("gpa_graph"))
COMMENT: load the data
DATA: GPA%(I)d=col(source(s), name("GPA%(I)d"))
DATA: GPA%(J)d=col(source(s), name("GPA%(J)d"))
DATA: GPA_Pooled%(I)d=col(source(s), name("GPA_Pooled%(I)d"))
DATA: GPA_Pooled%(J)d=col(source(s), name("GPA_Pooled%(J)d"))
DATA: Variable=col(source(s), name("%(variable_names)s"), unit.category())
COMMENT: label the axes and specify title.
GUIDE: axis(dim(1), label("GPA component %(I)d"))
GUIDE: axis(dim(2), label("GPA component%(J)d"))
GUIDE: text.title(label("Unrotated solution for GPA component %(I)d and GPA component %(J)d"))
COMMENT: add the centroid
ELEMENT: point(position(GPA_Pooled%(I)d*GPA_Pooled%(J)d), color.interior(Variable))
END GPL.


"""%locals())

    # Display the convex hulls of the varimax rotated solution.
    if (graph_varimax.lower() == "y" or graph_varimax.lower() == "yes") and (convex.lower() == "y" or convex.lower() == "yes") and (centroid.lower() == "y" or centroid.lower() == "yes") :
        for I in range(1, number_components+1):
            for J in range(1, number_components+1):
                if I < J: spss.Submit(r"""
GGRAPH
 /GRAPHDATASET NAME="varimax_graph" VARIABLES=Varimax%(I)d Varimax%(J)d %(variable_names)s Varimax_Pooled%(I)d Varimax_Pooled%(J)d
 /GRAPHSPEC SOURCE=INLINE.
BEGIN GPL.
SOURCE: s = userSource(id("varimax_graph"))
COMMENT: load the data
DATA: Varimax%(I)d=col(source(s), name("Varimax%(I)d"))
DATA: Varimax%(J)d=col(source(s), name("Varimax%(J)d"))
DATA: Varimax_Pooled%(I)d=col(source(s), name("Varimax_Pooled%(I)d"))
DATA: Varimax_Pooled%(J)d=col(source(s), name("Varimax_Pooled%(J)d"))
DATA: Variable=col(source(s), name("%(variable_names)s"), unit.category())
COMMENT: label the axes and specify title.
GUIDE: axis(dim(1), label("Varimax component %(I)d"))
GUIDE: axis(dim(2), label("Varimax component %(J)d"))
GUIDE: text.title(label("Varimax rotated solution for component %(I)d and component %(J)d"))
COMMENT: Add the convex hulls
ELEMENT: edge(position(link.hull(Varimax%(I)d*Varimax%(J)d)), color.interior(Variable))
COMMENT: add the centroid
ELEMENT: point(position(Varimax_Pooled%(I)d*Varimax_Pooled%(J)d), color.interior(Variable))
END GPL.
"""%locals())

    # Display the convex hulls of the varimax solution without centroids.
    if (graph_varimax.lower() == "y" or graph_varimax.lower() == "yes") and (convex.lower() == "y" or convex.lower() == "yes") and (centroid.lower() == "n" or centroid.lower() == "no") :
        for I in range(1, number_components+1):
            for J in range(1, number_components+1):
                if I < J: spss.Submit(r"""
GGRAPH
 /GRAPHDATASET NAME="varimax_graph" VARIABLES=Varimax%(I)d Varimax%(J)d %(variable_names)s Varimax_Pooled%(I)d Varimax_Pooled%(J)d
 /GRAPHSPEC SOURCE=INLINE.
BEGIN GPL.
SOURCE: s = userSource(id("varimax_graph"))
COMMENT: load the data
DATA: Varimax%(I)d=col(source(s), name("Varimax%(I)d"))
DATA: Varimax%(J)d=col(source(s), name("Varimax%(J)d"))
DATA: Varimax_Pooled%(I)d=col(source(s), name("Varimax_Pooled%(I)d"))
DATA: Varimax_Pooled%(J)d=col(source(s), name("Varimax_Pooled%(J)d"))
DATA: Variable=col(source(s), name("%(variable_names)s"), unit.category())
COMMENT: label the axes and specify title.
GUIDE: axis(dim(1), label("Varimax component %(I)d"))
GUIDE: axis(dim(2), label("Varimax component %(J)d"))
GUIDE: text.title(label("Varimax rotated solution for component %(I)d and component %(J)d"))
COMMENT: Add the convex hulls
ELEMENT: edge(position(link.hull(Varimax%(I)d*Varimax%(J)d)), color.interior(Variable))
END GPL.
"""%locals())

    # Display the centroids of the varimax rotated solution.
    if (graph_varimax.lower() == "y" or graph_varimax.lower() == "yes") and (convex.lower() == "n" or convex.lower() == "no") and (centroid.lower() == "y" or centroid.lower() == "yes") :
        for I in range(1, number_components+1):
            for J in range(1, number_components+1):
                if I < J: spss.Submit(r"""
GGRAPH
 /GRAPHDATASET NAME="varimax_graph" VARIABLES=Varimax%(I)d Varimax%(J)d %(variable_names)s Varimax_Pooled%(I)d Varimax_Pooled%(J)d
 /GRAPHSPEC SOURCE=INLINE.
BEGIN GPL.
SOURCE: s = userSource(id("varimax_graph"))
COMMENT: load the data
DATA: Varimax%(I)d=col(source(s), name("Varimax%(I)d"))
DATA: Varimax%(J)d=col(source(s), name("Varimax%(J)d"))
DATA: Varimax_Pooled%(I)d=col(source(s), name("Varimax_Pooled%(I)d"))
DATA: Varimax_Pooled%(J)d=col(source(s), name("Varimax_Pooled%(J)d"))
DATA: Variable=col(source(s), name("%(variable_names)s"), unit.category())
COMMENT: label the axes and specify title.
GUIDE: axis(dim(1), label("Varimax component %(I)d"))
GUIDE: axis(dim(2), label("Varimax component %(J)d"))
GUIDE: text.title(label("Varimax rotated solution for component %(I)d and component %(J)d"))
COMMENT: add the centroid
ELEMENT: point(position(Varimax_Pooled%(I)d*Varimax_Pooled%(J)d), color.interior(Variable))
END GPL.
"""%locals())

    # remove the filter
    if subset != "NO" :
        spss.Submit(r"""

FILTER OFF. 
USE ALL. 
EXECUTE.
""" %locals())
 
# End of gpa_pool.

end program.
