# Supplementary material for: SPSS Syntax for Combining Results of Principal Component Analysis of Multiply Imputed Data Sets using Generalized Procrustes Analysis
Source: Appl Psychol Meas. 2021 Feb 4;45(3):231–2. doi: 10.1177/0146621621990757 (PMC8042555; doi:10.1177/0146621621990757)
Supplement: sj-sps-5-apm-10.1177_0146621621990757 – Supplemental material for SPSS Syntax for Combining Results of Principal Component Analysis of Multiply Imputed Data Sets using Generalized Procrustes Analysis [file sj-sps-5-apm-10.1177_0146621621990757.sps]

* Encoding: UTF-8.
BEGIN PROGRAM.
import spss
spss.Submit(r"INSERT FILE='{path using / }GPA.sps'.")

theDict['gpa_pool'](
source_file = "{path using / + filename of the source file}" ,
component_names = "{names of components}" ,
variable_names = "{variable with the original variable names}" ,
M = {number of imputed datasets} ,

)

END PROGRAM.


/****************************************************************************EXAMPLE*********************************************************************************************************/
/*    BEGIN PROGRAM.    */
/*    import spss    */
/*    spss.Submit(r"INSERT FILE='{path using / }GPA.sps'.")    */

/*    theDict['gpa_pool'](    */
/*    source_file = "[Name of the data file containing the results of the principal component analyses.]" ,    */
/*    component_names = "[Variables that contain the loadings of the principal component analyses.]" ,    */
/*    variable_names = "[Variable that contains the names of the original variables]" ,    */
/*    M = [Number of imputed data sets, must be a positive integer.]  ,    */

/*    rotation = "[Provides the varimax rotated solution. Options: No, Var. DEFAULT = No] " ,    */
/*    original_dataset = "[Specifies whether the original dataset with the missing data is still present. Options: Yes, No. DEFAULT = Yes.]" ,    */
/*    save_file = "[Specifies the directory in which the pooled solution is saved. When No is specified, the solution is not saved. DEFAULT = No.]" ,    */
/*    graph_gpa = "[Specifies whether the unrotated solution is displayed in a graph. Options: Yes, No. DEFAULT = No.]" ,    */
/*    graph_varimax ="[Specifies whether the varimax rotated solution is displayed in a graph. Options: Yes, No. DEFAULT = No.]",    */
/*    convex = "[Specifies whether the convex hulls are displayed in the loading plots. Options: Yes, No. DEFAULT = Yes.]" ,    */
/*    centroid = "[Specifies whether the centroid solution is displayed in the loading plots. Options: Yes, No. DEFAULT = Yes.]" ,    */
/*    subset = "[Specifies whether a subset of variables is displayed in the loading plots. When No is specified, all variables are displayed. DEFAULT = No." ,    */
/*    max_iterations_gpa = [Specifies the maximum number of iterations of the GPA algorithm. DEFAULT = 1000] ,    */
/*    max_iterations_varimax =  [Specifies the maximum number of iterations of the Varimax rotation algorithm. DEFAULT = 1000] ,    */
/*    )    */

/*    END PROGRAM.    */
/*************************************************************************END EXAMPLE*******************************************************************************************************/.
